# Supplementary material for: A cross-sectional study of psychological wellbeing of Indian adults during the Covid-19 lockdown: Different strokes for different folks
Source: PLoS One. 2020 Sep 3;15(9):e0238761. doi: 10.1371/journal.pone.0238761 (PMC7470332; doi:10.1371/journal.pone.0238761)
Supplement: S1 File — (XLS) [file pone.0238761.s001.xls]

## Sheet: Sheet1
Gender	Placeofresidence	Educationalqualification	masturbate	anxiety	internet	porn	brcs	sexuality_binary	state_new_4	high_risk	social_empathy_binary	social_relationships_binary	improvement_family	sleep	food	sharing_vulnerability	violence_new	depression_final	optimism1	age	occupation	inc	relationship
1	1	2	4	4	28	15	13	0	1	0	1	1	1	3	4	0	0	7.77778	12	1	3	1	3
2	2	3	4	2	44	22	15	0	1	0	1	1	1	2	2	0	0	8.88889	12	1	3	2	3
1	1	2	1	5		6		0	3	1	1	1	0	2	1	0	0			1	3	2	3
1	2	1	2	19	42	18	12	0	3	1	1	0	1	5	4	1	1	24.4444	9	1	3	2	3
1	2	2	5	0	23	13	9	1	2	1	1	1	1	0	1	1	0	1.11111	9	1	3	4	3
1	2	2	1	0	14	6	14	0	4	0	1	1	1	6	1	0	0	26.6667	14	3	1	5	1
2	2	1	1	15	14	6	20	0	3	0	1	1	1	4	0	1	1	20	16	2		2	1
2	2	2	1	1	12	13	17	0	2	1	1	1	1	3	3	0	0	3.33333	5	2	2	5	1
1	2	2	4	0	39	10	20	0	4	0	1	1	1	10	2	0	0	5.55556	23	2	2	4	1
1	2	1	5	7	18	7	17	1	2	0	1	1	1	3	1	0	1	4.44444	18	1	3	2	3
1	1	1	5	2	37	21	18	1	2	0	0	1	1	10	4	0	0	0	14	1	3	4	3
1	2	2	2	1	27	9	19	0	1	0	1	1	1	3	1	0	0	4.44444	12	1	2		3
2	1	3	2	8	19	8	17	0	2	0	1	1	1	4	2	0	0	8.88889	14	1	3	2	3
2	2	2	1			6		0	1	0	0	0	0	2	1	0	0			3	4	1	1
1	2	1	4	9	31	20	13	0	4	0	1	0	1	4	3	0	0	17.7778	15	1	4	4	1
1	2	1	1	0	17	6	12	0	2	0	1	1	1	4	3	0	0	2.22222	8	1	3	4	3
1	2	1	1	2		11	15	0	4	1	1	0	1	4	2	0	1	2.22222	14	3	1	5	1
2	2	1	1	0		6	19	0	4	0	1	1	1	4	1	0	0	3.33333	11	3	4	5	1
1	2	1	1	6	18	11	15	0	4	0	1	1	1	5	2	1	0	12.2222	16	2	4	5	1
1	2	1	4	1	28	15	19	0	4	0	1	0	1	3	1	0	1	3.33333	22	1	3	2	3
1	2	1	4	12	36	24	15	0	4	0	1	1	1	8	4	1	0	18.8889	15	2	1		1
1	2	2	1		28			0	2	0	1	1	0	2	1	1				1	4	1	3
1	2	1		0				0	4	0	0	0	1			0				1	3	2
1	2	2	4	6	24	16	13	0	3	0	0	0	0	3	1	0	0	10	14	1	3	2	3
1	2	1	5	7	42	19	12	0	1	1	1	1	1	10	1	0	1	20	13	1	3	2
1	2	1	1	6	32	8	17	0	3	0	1	1	1	2	2	0	0	7.77778	15	2	1	5	1
1	2	1	5	7	32	11	13	1	1	0	1	1	1	3	2	0	0		14	1	3	2	3
1	1	2	1	0	32	6	4	0		0	0	0	1	8	2	0	0	6.66667	24	1	1	2	3
1	2	1	2	14	44	9	18	0	3	0	1	1	1	8	4	0	1	17.7778	20	1	1	2	3
2	1	1						0	4	0	0	0	0			0				1	3	1	3
1	2	2	4	0	22	6	17	0	2	0	0	1	1	2	1	0	0	3.33333	10	1	4	2	3
1	1	1		3				0	2	0	0	0	1			0				1	3	1	3
1	2	2	5	0	31	7	19	0	2	0	1	1	1	9	1	0	0	6.66667	15	1	3	2	3
1	2	3	2	0	16	16	12	0	4	0	1	1	1	5	3	0	0	0	19	1	3	1	3
1	2	1	1	1	18	7	16	0	4	0	1	1	0	2	2	0	0	3.33333	17	2	1		1
2	2	1	3	0	12	6	19	0	2	0	1	1	1	3	3	0	0	3.33333	11	2	3	4	1
1	2	2	5	5	56	29	10	0	3	0	1	1	1	7	2	0	0		16	3	3	1	3
2	1	2		3	48			0	2	0	0	0	0	5	1	0		3.33333		1	3	4	3
1	2	1	1		21	12	6	0	4	0	1	1	1	4	2	0	1	25.5556	11	2	1	5	1
2	2	1	5	3	12	6	14	0	4	0	1	1	1	10	5	1	0	7.77778	19	1	3	2	1
1	2	1	1	0	15	7	8	0	4	0	1	1	1	3	1	0	0		11	4	1	4	1
1	2	1	6	6	26	16	13	0	3	1	0	1	1	5	4	0	0	5.55556	14	1	3	5	3
2	2	1	2	18	16	27	20	0	4	1	1	0	1	10	5	1	0	22.2222	21	1	3	2	1
2	2	3	3	6				0	2	0	0	0	1			0				1	3		1
1	2	3						0	2	0	0	0	1			0				1	3	2	1
1	2	1	5	0	17	19	11	0	2	0	1	0	0	4	2	0	0	11.1111	14	2	3	2	3
1	2	2	5			39	7	0	4	0	1	1	1	6	0	0	0		21	1	3	2	3
1	1	1	3	3	13	6	18	0	2	0	1	0	1	8	1	0	0	7.77778	15	1	3	1	3
1	2	1	4	0	41	17	20	0	2	0	1	1	1	7	1	0	0	0	16	2	3	2	1
1	2	2	1	0		6	18	0	2	0	0	0	0	2	1	0	0	0	17	4	1	5	1
1	2	1	5	12	26	18	15	1	4	0	1	1	1	3	3	0	0	14.4444	20	1	3	1	1
2	2	2	5	5	36	12	17	0	4	0	1	1	1	4	5	1	0	7.77778	13	1	3	2	3
1	2	2	5	6			5	1	4	0	1	1	1	4	2	1	0		21	1	1	1	3
2	2	1	3	4	24	10	16	0	2	0	1	1	1	6	2	1	1	14.4444	19	1	1	2	3
1	2	1	5	4	22	23	15	0		0	0	1	1	4	1	0	0	11.1111	12	1	3	4	3
2	2	1	4	7	34	6	18	0	2	0	1	1	1	10	4	1	1	8.88889	18	1	3	2	1
1	1	1	3	6	32	13	4	0	3	0	1	1	1	6	4	0	0	10	20	1	3	1	3
1	1	2	4	3	25	8	17	0	3	0	0	1	1	2	2	0	0	5.55556	12	1	1	4	1
2	2	1	3	0	14	7	19	0	3	0	1	1	1	4	1	1	0	4.44444	24	1	1	4	1
1	2	2	4	8	27	16	12	0	2	0	1	1	1	4	2	0	1	5.55556	15	1	3	5	3
1	2	2	1	5		6	14	0	4	0	0	1	0	4	3	0	0		12	3	1	5	1
2	2	1	5	7	26	6	10	0	2	0	1	1	1	8	3	1	0		11	1	1	2	1
1	2	1		2				0	3	0	0	0	1			0		3.33333		1	3	2	3
2	2	1	4	8	19	6	10	0	3	0	0	1	0	5	2	0	0	12.2222	14	1	3	4	1
1	2	3	4	10	31	7	9	0	3	0	0	1	0	10	4	1	0	15.5556	12	1	3	2	3
2	2	1	2	0	21	6	20	0	2	0	1	0	1	5	3	0	0	0	18	2	1	1	1
1	1	1	5	18	55	34	8	0	4	0	1	1	1	8	5	1	1	23.3333	14	1	4	2	1
1	2	2	3	0	13	17	18	0	1	0	1	1	1	4	2	0	0	6.66667	14	1	3	1	3
1	1	2	4	1	16		14	0	3	0	1	1	1	2	1	0	0	4.44444	14	1	3	2	3
1	2	2	3	13	50	30		1	1	0	0	0	1	5	3	0	1	11.1111	18	1	1	2	3
1	2	1	1	3		6	18	0	2	0	1	1	0	2	1	0	0		16	4	1	2	1
1	2	1	5	9	29	27	13	1	4	1	0	1	1	10	1	0	0	11.1111	20	1	1	1	2
1	2	1	5	1	15	10	10	0	4	0	1	0	1	4	1	0	0	3.33333	10	1	3	2	3
2	2	2	1	0	21	6	16	0	2	1	1	1	1	4	2	1	0	8.88889	9	1	1	2	3
1	2	1	2	1	19	11	12	0	3	0	1	1	1	5	2	0	1	4.44444	16	2	1	4	1
1	2	2		11				0	2	0	0	0	1			0		10		1	4	1	3
2	2	1	3					0	3	0	1	1	1	4	3	0	0	17.7778		1	3	2	3
1	2	1	3	4	19	7	15	1	1	0	1	1	1	3	1	0	0		15	2	1	4	1
1	2	1	3	8	15	6	15	0	4	0	1	1	1	4	2	0	1	13.3333	16	1	1	4	3
1	2	1	6	0	37	12	16	1		0	1	0	1	2	5	0	1	7.77778	14	2	1	5	3
2	2	2	1			6	12	0	2	0	1	1	1	6	1	0		20	22	1	1	2	3
1	2	2		2				0	2	0	0	0	1			0		1.11111		2	1		1
2	1	1	1	3	29	6	13	0	3	0	1	1	1	4	2	0	0	8.88889	20	1	3	2	3
1	1	1	4	5	21	24	13	0	3	0	1	1	1	4	2	1	1	12.2222		1	3	1	3
1	1	1	4	2		16	13	0	3	0	0	1	1	8	3	1	1	22.2222	20	1	3	1	1
1	2	1	4	12	29	15	15	0	1	0	0	1	1	10	4	0	0	16.6667	17	1	3	2	3
1	2	1	1	1	12	6	12	0	1	0	1	1	1	4	2	0	0	6.66667	12	1	1	2	1
2	1	2	5	10	13	6	5	0	3	1	1	1	1	3	1	0	0	8.88889		1	1	2	1
1	2	3	5	4	44	28		0	1	0	0	0	1	9	4	0	0	5.55556		1	3	2	3
1	2	2	3	0	15	6	14	1	4	0	1	1	1	4	1	0	0	6.66667	19	1	3	2	3
1	1	1	4	5	17	6	13	0	4	0	1	0	1	2	1	0	0	3.33333	15	1	3	2	1
1	2	1	5	18	37	30		1	2	0	1	1	1	4	2	0	1	20	9	1	3	2	1
1	2	1	1	0	13	6	20	0	2	0	0	0	1	2	2	0	0	1.11111	22	2	1	5	1
2	2	1	2	20	45	6	14	0	1	0	1	1	0	6	2	1	0	13.3333	13	1	3	2	1
1	2	1	5	18	56	11	4	0	4	1	1	0	1	10	5	1	1	30	7	1	3		1
2	2	3	1	7	26	6	16	0	4	0	1	0	0	2	2	1	0	8.88889	12	1	3	4	3
1	2	2	4	6				1	4	0	0	0	0			0		12.2222		1	1	1	3
1	2	1	3	0	13	7	20	0	2	0	1	0	1	2	2	0	1	6.66667	12	1	3	2	3
1	2	1	2	1	19	11	12	0	3	0	1	1	1	5	2	0	1	4.44444	16	2	1	4	1
										0	0	0	0			0
1	2	1		6	42	23		1	4	0	0	0	0	10	5	0	0	20		1	3	2	2
2	2	2	4	1	23	6	16	0	4	0	1	1	1	3	3	0	0	1.11111	15	1	1	4	3
										0	0	0	0			0
1	2	3	3	2	14	6	13	0	2	0	1	0	1	2	1	0	0	3.33333	12	1	3	2	3
1	2	1	1	4	20	6	20	0	4	1	0	0	0	2	1	0	0	0	21	1	4	1	3
1	2	2	6	3	31	14	13	1	2	0	1	0	0	6	3	1	0	6.66667	13	1	2	2	3
1	1	2	2	0				0	2	0	0	0	1			0				1	3	1	3
2	1	2						1	4	0	0	0	0			0				1	3	1	1
2	2	2	2	3	33	8		0	2	0	1	1	1	5	4	1	0	8.88889		1	1	4	1
2	1	1						0	4	0	1	0	1	3	3	0	0			1	3	1	3
1	2	2	6	8	16	27	17	0	2	0	0	1	1	6	2	0	0	16.6667	20	1	3	1	3
2	2	1	4	5	18	7	8	0	4	0	0	1	1	3	3	0	0	5.55556	18	1	3	4	3
1	2	2	4	4		8		0	2	0	1	0	1	4	1	0	0		18	1	3	4	1
1	1	2	6	0	22	7	16	0		0	0	0	1	7	3	0	0			1	3	2	3
2	2	1	2	5	12	6	18	0	3	0	0	1	1	8	4	0	0	7.77778	15	1	1	4	1
1	2	2	3	18	52	29	18	0	2	0	1	1	1	6	2	1	0	10	14	3	1	4	1
2	2	1	1	1	32	6	19	0	4	0	1	1	1	4	2	1	0	5.55556	15	2	3	4	3
2	2	1	4	4	37	15	9	0	4	0	1	1	1	6	1	1	0	3.33333	13	1	1	4	1
1	2	2	1	1	14	6	16	0	4	0	1	1	0	2	1	0	0	4.44444	18	1	3	1	3
1	2	2		4				0	4	0	0	0	1	4	2	0	0			2	1	2	3
1	2	1	5	9	29	27	13	1	4	1	0	1	1	10	1	0	0	11.1111	20	1	1	1	2
1	2	1		0	21			1	4	1	0	0	1			0		3.33333		2	1	2	3
1	1	1	5	4	14	8	15	0	4	0	1	1	1	2	1	0	0	15.5556	16	2	3	1	1
1	2	1	3	2		8		0	2	0	1	1	1	2	2	0	0			1	3	1	3
2	2	1	4	6	25	12	11	0	3	0	1	0	1	4	2	0	1	8.88889	17	1	2	2	3
2	2	1		4	17	6	18	0	2	0	0	0	1	4	3	0	0	4.44444		3	1	5	3
1	1	1		4	27	17	13	0	3	0	1	0	1	8	2	0	0			1	3	1	3
1	2	1	4	8	27	7	19	0	2	1	1	1	1	5	3	0	0	25.5556	13	2	3	2	3
1	1	3	6	14	43	23	12	1	4	0	0	1	1	6	1	0	1	12.2222	13	1	3	5	3
1	2	2		4				0	4	0	0	0	1	4	2	0	0			2	1	2	3
1	2	2	5	5	30	13	12	0	3	1	0	1	0	7	3	0	0	10	12	1	3	2	1
2	1	1	1	9	32	6	13	0	3	1	1	0	1	5	3	1	1	12.2222	17	1	3	4	3
1	2	1		6	56			0	2	0	0	0	1			0		13.3333		1	3	1	3
1	2	2	1	11	32	6	16	0	2	1	1	1	0	8	3	0	0		14	3	1	4	1
1	2	2	1	1	19	6	5	0	4	0	1	1	1	4	1	0	0	5.55556	24	3	1	5	1
1	2	1	2	10		22	11	0	2	1	1	1	1	4	2	0	1	17.7778	12	2	2	2	1
2	2	1	1	7	17	42	12	0	2	0	0	1	1	7	3	0	0	20	11	1		4	3
1	2	1	3	4	24	14	19	0	2	0	0	1	1	5	2	0	0	6.66667	16	2	1	4	1
1	2	1						0	4	0	0	0	1			0				2	1	5	1
2	2	2	1	8	24	14	15	0	2	0	0	1	1	5	4	0	0	8.88889	20	1	3	2	3
1	2	2	5	0			20	1	4	0	1	1	1	5	2	0	0		16	3	2		3
2	2	1		0				0	4	0	0	1	1	2	1	0	0			2	1		1
1	1	3	3	0	20	7	16	0	4	0	1	1	1	4	5	0	0	7.77778	18	1	3	1	3
2	2	1	1	3	19	6	11	0	4	0	1	1	1	6	1	0	0	8.88889	20	1	3	2	3
2	2	1	1	0	28	6	15	0	1	0	0	1	1	3	2	0	0	3.33333	9	1	3	2	3
1	2	2	2	4	36	15	17	0	2	0	1	1	1	4	3	1	0	10	8	1	3	2	3
2	2	2	1	2	29	6	14	0	1	0	1	1	1		2	1	1	7.77778	16	1	3	4	3
1	2	1	5	0	25	17	10	1	2	0	1	0	1	6	2	0	0		13	1	1	4	3
2	2	1				6		0	4	0	0	0	1	9	2	0	1			2	1	5	1
1	2	1	1	0	14	12	17	0	2	0	1	1	1	2	2	0	0	1.11111	19	3	1	5	1
2	2	2	1	8	19	6	12	0	2	0	0	1	1	4	1	0	0	8.88889		1	3	2	3
1	2	1		0	19			0	3	0	0	0	1	3	1	0	0	11.1111		1	1	5	3
2	2	2	3					0	2	0	0	1	1			1				1	3	2
1	1	1	4	4	15	12	18	0	4	0	1	1	1	2	1	0	0	5.55556	17	2	1	5	1
2	2	2	2	1	23	6	17	0	4	0	0	0	1	2	1	0	0	27.7778	17	1	1	4	3
1	2	2		2		11		1		0	0	0	0	6	1	0	0			1	3	1	3
2	2	1	1			6	19	0	4	0	1	1	1	3	2	0	0	8.88889	16	1	1	2	3
1	2	1	1	3	19	6	18	0	4	0	1	1	1	3	2	0	0	27.7778	18	2	1	4	1
1	2	2	4	4	24	21	18	0	3	0	1	1	1	3	1	0	1	8.88889	16	1	3	2	3
1	1	1	3	5	32		10	0	4	0	0	1	1	7	3	0	0	8.88889	16	1	3	4	3
2	2	2	6	9	30	37	14	1	4	1	0	1	1	10	4	1	1	21.1111	10	1	3	2	3
2	2	1	2	19	54	9	15	0	4	1	0	1	1	9	3	0	1	25.5556	11	1	3	5	3
1	2	3	5	5	30	21	15	1	4	0	1	1	0	5	2	0	1		13	1	3		3
2	2	3	1	3	18	6	14	0	2	0	1	1	1	5	1	0	0	7.77778	15	1	3	2	3
2	2	1	4	0	14	10	5	0	4	1	0	0	1	2	1	1	1	12.2222	21	1	3	2	3
1	1	1	4	6	47	18	12	0	4	0	0	0	1	7	4	0	0	20	14	1	3	1	3
2	2	1	4	7	27	6	12	0	2	0	1	0	1	4	5	1	0	14.4444	15	1	1	5	3
2	2	1	1			6	11	0	2	0	1	1	1	10	4	1	1	12.2222	15	1	3	4	3
1	2	2	5	5	20	21	13	0	4	1	1	1	1	3	1	1	0	10	15	2	1	5	1
2	2	1	2	7			15	0	3	0	1	0	1	4	4	0	1			1	1	2	1
2	2	1	1	13	24	6	18	0	2	1	1	1	1	5	1	1	1	21.1111	12	1	3	1	1
2	2	2	2	6	44	7	12	0	3	0	1	0	1	6	1	1	0	17.7778	10	1	3	1	3
2	2	2	4	1	32	21	16	0	2	1	1	1	1	7	1	0	0		16	1	3	1	3
1	1	1		15	30	11	14	0	4	0	1	1	1	4	5	1	1	17.7778	19	1	3	2	1
1	2	1	4		26	8	19	0	1	0	1	1	1	3	1	0	0	6.66667	17	1	3	1	3
1	1	2	2	8	20	7	17	0	4	0	0	0	1	4	3	1	1	15.5556	21	1	3	1	3
2	1	3	4	13	34	18	16	1	4	1	1	1	1	6	3	1	1	17.7778	11	4	4	1	1
2	2	3	1	4	50	6	5	0	1	1	0	0	0	10	1	0	0	21.1111	11	1	3		3
2	2	1	3	9	24	6	14	0	2	0	1	1	1	9	3	0	0	15.5556	11	1	3	4	3
1	2	3	5	7	30	11	13	1	3	0	0	1	1	6	4	0	0	11.1111	15	1	3	2	3
1	2	3	4	7	29	34	18	0	3	1	1	1	1	10	5	1	0	13.3333	12	1	3	2	3
1	2	2	6	2	17	20	19	0	2	0	0	1	1	3	3	0	0	10	19	1	3	2	3
2	2	1	4	11	17	6	16	0	3	1	1	1	1	3	2	1	0	15.5556	10	1	3	5	1
1	1	2	5	7	30	16	15	1	3	1	1	1	1	3	1	0	0	7.77778	13	1	1	4	3
1	2	1	1	0	40	6	6	0	2	1	1	1	1	10	4	0	0	8.88889	12	1	3	5	3
1	2	3	6	19	46	37	12	1	2	0	0	0	0	10	5	1	0	27.7778	14	1	1	1	3
2	2	2	5	0	25	20	15	1	2	1	1	0	1	3	1	0	0	4.44444	20	1	1	5	3
1	1	2	5	6	38	10	4	0	2	1	1	1	1	4	1	0	1	10	19	2	1	2	3
1	2	1	3	6	41	14	10	0	4	0	1	1	1	10	3	0	0	23.3333	14	1	3	1	3
1	2	1	5	11	27	35	12	0	1	0	1	1	1	5	3	1	1	16.6667	13	2	1	4	1
2	1	1	4	6	47	6	15	1	4	0	1	1	0	10	5	0	0	16.6667	13	1	3	2	1
2	2	1	1	2	14	6	13	0	3	1	0	1	1	2	1	0	0	5.55556	16	1	3	5	1
1	2	3	6	9	26	11	11	1	1	0	1	0	0	9	3	0	0	12.2222	20	1	3	1	3
1	2	2	4	3	26		15	0	3	1	1	1	1	3	3	1	0		14	1	3	4	3
2	2	1	3	7		8	11	0	2	1	0	0	1	4	1	0	0			1	3	2	1
1	2	2	4	12	22	18	13	0	2	0	0	1	1	7	2	0	1	23.3333	12	1	3	1	1
1	1	1	4	10	21	28	16	0	4	0	1	0	1	6	5	0	1	20	13	1	3	1	3
2	1	1	1			7	9	0	3	1	1	1	0	2	0	0	0	20	13	1	4	2	3
1	2	1	6	1	14	20	17	1	4	0	1	1	1	2	1	0	0	0	18	2	1	4	2
2	1	2	1	7	45	6	20	0	3	1	1	1	1	3	3	0	0	26.6667	16	1	3	1	3
1	2	3	1	0	20	6	10	1	4	0	0	0	1	2	1	0	0		17	1	3	4	3
1	2	1	2		19	12	18	0	3	0	1	1	1	4	1	0	0	4.44444	19	1	3	2	3
2	1	1	4	11		6	14	0	4	1	1	0	1	3	2	0	1	18.8889		1	3	1	3
3	2	2	6	16	21	8	17	1	3	0	1	1	1	10	4	1	1	23.3333	22	1	3	5	3
1	1	2	6	18	49	19	13	0	4	1	1	1	1	9	5	1	1	25.5556	12	1	3	1	1
1	2	1	3	7	31	12	17	1	4	1	1	0	1	10	3	0	1	13.3333	10	2	4	2	3
1	2	1	1	13	38	26	14	1	1	1	0	1	1	8	3	1	1	16.6667	15	4	4	2	1
1	2	2						1	4	1	0	0	1			0				1	4	1	2
1	1	2	1	17	36	10	13	0	3	0	1	0	1	7	5	1	1	17.7778	20	1	2	2	1
2	2	1	4	11	27	8	13	0	4	1	1	1	1	8	2	1	1	17.7778	13	1	3	2	1
1	2	1	6	21	39	30	13	1		1	1	1	0	10	5	1	0	25.5556	3	1	3	2	3
1	2	1	4	0	24	6	20	1	3	0	0	1	1	4	3	0	0	7.77778	24	1	3	2	3
1	2	3	4	17		22	7	1	2	0	1	0	1	5	4	1	1		14	1	3	1	3
1	2	3	5					0	4	0	1	0	1			0				1	3	2	3
2	2	1	1	3	18	6	20	0	2	1	1	0	1	2	1	0	0	7.77778	17	2	1	5	1
1	2	1	4	8	22	12	15	1	3	1	0	1	1	5	3	0	1	14.4444	13	3	3	2	2
1	2	1	4	7		13	13	1	1	1	1	0	1	4	3	0	1	6.66667	17	1	3	2	3
1	2		4	17	52	13	10	0	2	1	1	1	0	9	3	1	0	15.5556	15	1	3	2	1
1	2	1	5	11	45	27	10	1	3	0	0	0	1	10	5	0	0	21.1111	18	1	3	2	3
2	1	1	4	5	33	20	14	0	2	0	0	1	1	10	5	0	1		9	1	3	2	3
1	2	2	4	10	32	22	16	0	3	0	1	1	1	2	3	0	0	6.66667	11	1	3	1	3
1	2	3	6	8	37	11	15	1	1	0	1	1	1	7	2	1	0	13.3333	9	1	3	2	3
2	2	1	1	7	20	13	18	0	4	0	1	1	1	4	2	1	0	14.4444	20	1	3	1	3
1	2	2	6	0	25	27	9	0	4	0	1	0	1	2	2	0	0	12.2222	17	1	1	2	3
2	2	1	4	4	15	11	18	1	4	1	1	1	1	7	5	1	0	8.88889	15	1	4	2	3
2	2	1	2		17	7	15	0	2	0	1	1	1	4	3	1	0	5.55556	14	2	3	4	3
2	2	2	2	16	27	6	15	0	1	0	1	1	1	10	2	1	0	24.4444	9	1	3	5	3
1	2	1	4	6	25	13	13	1	4	0	1	1	1	5	2	0	1	8.88889	14	2	1	2	3
2	2	2	3		55		16	0	4	0	0	0	0	6	2	0	1	15.5556	19	1	1	2	3
1	2	2	4	7	22	13	14	1	2	0	0	0	1	3	2	0	0	14.4444	15	1	3	2	3
1	2	2	4	6	44	33	17	0	4	0	1	1	1	6	2	0	0	6.66667	14	1	3	5	3
2	2	1	2	8	25	8	11	0	4	0	1	0	1	4	3	0	1	12.2222	11	1	2	4	3
2	1	2	4	18	22	13	12	1	4	0	1	1	1	7	5	0	1	25.5556	18	1	3	2	3
1	2	1	1	4	16	6	6	0	2	1	1	1	1	4	2	1	1	6.66667	13	1	3	1	3
2	1	1	2	11		7		0	4	0	1	1	1	3	5	0	0			1	3		1
2	2	1	3	7	25	9	14	0	1	0	1	1	1	5	3	0	1	11.1111	14	1	3	2	3
1	2	1	3	13	42	22	13	0	2	0	1	1	1	10	5	0	0	10	3	1	3	2	3
1	1	1	6	21		20	17	1	4	1	1	1	1	5	3	1	1	6.66667	17	1	1	4	3
1	2	1	5	7	31	12	17	1	3	0	1	1	1	3	1	0	1	14.4444	15	1	3	4	3
2	2	1	1	12	59	12	13	0	1	0	1	1	1	10	3	1	1	17.7778	15	1	3	4	3
2	2	2	5	4	17		13	0	2	1	0	1	1	8	4	1	0	10	11	1	3	2	3
1	2	1	4	0	17	16	14	0	3	0	1	1	1	2	2	1	0	2.22222	15	1	3	2	3
2	2	1	1	10	35	18	10	0	2	1	1	1	1	10	4	1	0	18.8889	15	1	3	2	1
2	2	2	4	11	25	9	17	0	1	0	1	1	1	10	5	1	1	15.5556	15	1	3	5	1
1	2	2	4	5	29	6	13	1	2	0	0	1	1	4		0	1	13.3333	22	1	2	1	1
2	2	2	4	16	41	6	13	0	2	0	0	0	1	10	1	0	0	22.2222	14	1	3	1	3
1	2	3	4	11	25	7	13	0	3	0	1	0	1	5	4	0	1	11.1111	16	1	3	4	3
2	2	1	1	8	45	6	8	0	2	0	0	1	1	10	2	0	1	12.2222	10	1	1	4	1
2	1	1	1	8	24	13	10	0	4	0	1	1	1	4	2	0	0			2	3	1	1
2	2	2	3	10	31	20	14	1	2	0	1	0	0	6	4	0	1	21.1111	10	1	3	4	3
1	2	1	5	2	35	11	17	0	2	0	1	1	1	8		1	0	17.7778		2	1	4	3
2	2	2	3	13		8	12	1	2	0	1	1	1	8	4	1	0	14.4444	13	1	4	4	3
3	1	1	1	2	15	6	15	0	4	0	1	1	1	2	4	1	1	14.4444	11	2	1	4
3	2	2	4	19	40	21	15	1	2	1	1	1	0	6	4	1	1	21.1111	11	3	2	2
2	2	1	5	5	31	7	15	0	4	0	1	0	1	10	5	0	0	21.1111	13	1	4	2	3
1	2	1	4	13	35	11	12	1	3	0	1	1	0	9	2	1	0	18.8889	14	1	3	4	3
1	2	2	5	5	20	21	13	0	4	1	1	1	1	3	1	1	0	10	15	2	1	5	1
2	2	1	1	21	23	6	12	0	4	1	0	1	1	10	3	0	1	25.5556	14	1	3	2	3
2	2	1	5	3	21	22	16	0	4	0	1	0	1	7	2	0	0	10	20	1	1	4	1
1	2	1	4	0	19	8	14	0	2	0	0	1	1	6	1	0	0	27.7778	17	1	3	5	1
2	2	1	4	7	17	18	16	1	2	0	1	0	1	5	3	1	1	15.5556	15	2	3	4	3
1	1	1	2	0		6	20	0	4	0	1	1	0	2	1	1	0	6.66667	24	1	3	1	3
1	2	1	5	21	35	6	4	0	4	0	0	0	0	6	3	1	0	30	14	1	3	2	1
1	2	2	6	17	20	28	15	1	4	0	1	1	1	7	4	0	0	16.6667	19	1	2	4	3
1	1	1	5	0	51	10	4	1	3	0	1	1	1	4	1	0	0	6.66667	24	1	3	1	3
1	2	2	4	15		8	12	0	4	1	1	1	1	5	4	0	0		13	3	2	5	1
2	2	3	2	6	52	15	13	1	4	0	1	1	0	10	2	1	1	22.2222	16	1	3	2	1
1	1	2	5	12	16	13	15	1	4	1	0	1	1	6	3	0	0	12.2222	19	1	3	2	3
2	2	1	1	21	34	6	12	0	2	0	1	1	1	10	1	1	1	30	19	1	3	2	3
1	1	1	4	1	22	9	8	0	4	1	0	1	1	4	1	1	0	6.66667	9	1	3	2	3
1	2	1	5	21	48	33	4	0	4	0	1	1	1	8	2	1	1	4.44444	13	1	3	2	1
2	2	1		8	16	6	13	0	3	0	1	1	1	6	1	1	0	8.88889		2	1	5	1
2	2	1	3	2	18	13	16	0	2	0	1	0	1	4	1	1	0	6.66667	16	2	1	4	1
2	2	1	1	6	24	6	11	1	4	0	1	1	1	10	2	1	0	20	12	2	4	2	1
1	2	1	6	21	60	16	16	1	2	0	1	0	1	10	5	0	0	22.2222	17	1	1	2	3
1	2	2	5	13	42	36	19	0	2	1	1	1	1	5	5	1	1	6.66667	16	1	3	4	3
1	2	1	5	18	29	13	17	0	1	0	1	1	1	6	5	1	1	20	16	1	1	4	1
2	2	1	4	13	21	7	16	0	2	1	1	1	1	6	1	1	0	6.66667	13	1	3	4	3
1	1	1	4	7	30	23	15	0	4	1	1	0	1	6	3	0	1	15.5556	13	2	3	2	3
1	2	2	4	4	20	23	5	0	2	0	0	0	1	2	1	0	0	15.5556	16	1	3	2	3
2	2	2	3	5	51	16	14	0	2	1	0	1	0	9	4	1	1	22.2222	19	1	3	2	3
2	2	2	6		36	34	12	0	2	0	0	0	1	4	2	0	0	16.6667	10	1	3	5	3
